# Supplementary material for: Copper(II)-Doped Carbon Dots as Catalyst for Ozone Degradation of Textile Dyes
Source: Nanomaterials (Basel). 2022 Apr 4;12(7):1211. doi: 10.3390/nano12071211 (PMC9003027; doi:10.3390/nano12071211)
Supplement: Supplementary file 1 [file nanomaterials-12-01211-s001.zip]

Archive with 1 entries (1 files):
- nanomaterials-1662433-supplementary.pdf
